# Supplementary material for: First Report of the Biosynthesis and Characterization of Silver Nanoparticles Using Scabiosa atropurpurea subsp. maritima Fruit Extracts and Their Antioxidant, Antimicrobial and Cytotoxic Properties
Source: Nanomaterials (Basel). 2022 May 7;12(9):1585. doi: 10.3390/nano12091585 (PMC9104986; doi:10.3390/nano12091585)
Supplement: Supplementary file 1 [file nanomaterials-12-01585-s001.zip]

Archive with 1 entries (1 files):
- nanomaterials-1673249-supplementary.pdf
